# Supplementary material for: Using Macro- and Microscale Preservation in Vertebrate Fossils as Predictors for Molecular Preservation in Fluvial Environments
Source: Biology (Basel). 2022 Sep 2;11(9):1304. doi: 10.3390/biology11091304 (PMC9495945; doi:10.3390/biology11091304)
Supplement: Supplementary file 1 [file biology-11-01304-s001.zip]

Archive with 1 entries (1 files):
- biology-1820486-supplementary.pdf
